# Supplementary material for: Phthalates in Glass Window Films of Chinese University Dormitories and Their Associations with Indoor Decorating Materials and Personal Care Products
Source: Int J Environ Res Public Health. 2022 Nov 19;19(22):15297. doi: 10.3390/ijerph192215297 (PMC9696275; doi:10.3390/ijerph192215297)
Supplement: Supplementary file 1 [file ijerph-19-15297-s001.zip]

Archive with 1 entries (1 files):
- ijerph-2016994-supplementary.pdf
